# Supplementary material for: Protein sequences classification by means of feature extraction with substitution matrices
Source: BMC Bioinformatics. 2010 Apr 8;11:175. doi: 10.1186/1471-2105-11-175 (PMC2868007; doi:10.1186/1471-2105-11-175)
Supplement: Additional file 1 — Software, 185 K. SeqCod.zip contains programs which are also available upon request from the authors or from http://www.cril.univ-artois.fr/~mephu/SeqCod and http://www.isima.fr/~mephu/FILES/SeqCod/. [file 1471-2105-11-175-S1.ZIP]

Archive with 9 entries (8 files):
- SeqCod/
- SeqCod/ClassFileGen.exe
- SeqCod/DLL_SeqCod.dll
- SeqCod/Sample.TXT
- SeqCod/Sample_class.TXT
- SeqCod/Sample_test.TXT
- SeqCod/Sample_test_class.TXT
- SeqCod/SeqCod.exe
- SeqCod/SeqCod_read_me.pdf
