# Supplementary material for: Protein sequences classification by means of feature extraction with substitution matrices
Source: BMC Bioinformatics. 2010 Apr 8;11:175. doi: 10.1186/1471-2105-11-175 (PMC2868007; doi:10.1186/1471-2105-11-175)
Supplement: Additional file 1 — Software, 185 K. SeqCod.zip contains programs which are also available upon request from the authors or from http://www.cril.univ-artois.fr/~mephu/SeqCod and http://www.isima.fr/~mephu/FILES/SeqCod/. [file 1471-2105-11-175-S1.ZIP › SeqCod/Sample_class.TXT]

#classes number
2
#classes names
A
B
#classes instances
A
A
B
B
