# Supplementary material for: Protein sequences classification by means of feature extraction with substitution matrices
Source: BMC Bioinformatics. 2010 Apr 8;11:175. doi: 10.1186/1471-2105-11-175 (PMC2868007; doi:10.1186/1471-2105-11-175)
Supplement: Additional file 2 — Experimental data, 328 K. Experimental_data.zip comprises all datasets with their classification files. [file 1471-2105-11-175-S2.ZIP]

Archive with 10 entries (10 files):
- ClassifDS1.txt
- ClassifDS2.txt
- ClassifDS3.txt
- ClassifDS4.txt
- ClassifDS5.txt
- DS1.txt
- DS2.txt
- DS3.txt
- DS4.txt
- DS5.txt
