# Supplementary material for: Protein sequences classification by means of feature extraction with substitution matrices
Source: BMC Bioinformatics. 2010 Apr 8;11:175. doi: 10.1186/1471-2105-11-175 (PMC2868007; doi:10.1186/1471-2105-11-175)
Supplement: Additional file 2 — Experimental data, 328 K. Experimental_data.zip comprises all datasets with their classification files. [file 1471-2105-11-175-S2.ZIP › ClassifDS1.txt]

#classes number
3
#classes names
HiPIP
HNI
GDH
#classes instances
HiPIP
HiPIP
HiPIP
HiPIP
HiPIP
HiPIP
HiPIP
HiPIP
HiPIP
HiPIP
HiPIP
HiPIP
HiPIP
HiPIP
HiPIP
HiPIP
HiPIP
HiPIP
HiPIP
HNI
HNI
HNI
HNI
HNI
HNI
HNI
HNI
HNI
HNI
HNI
HNI
HNI
HNI
HNI
HNI
HNI
HNI
HNI
HNI
GDH
GDH
GDH
GDH
GDH
GDH
GDH
GDH
GDH
GDH
GDH
GDH
GDH
GDH
GDH
GDH
GDH
GDH
GDH
GDH
GDH
