# Supplementary material for: Protein sequences classification by means of feature extraction with substitution matrices
Source: BMC Bioinformatics. 2010 Apr 8;11:175. doi: 10.1186/1471-2105-11-175 (PMC2868007; doi:10.1186/1471-2105-11-175)
Supplement: Additional file 2 — Experimental data, 328 K. Experimental_data.zip comprises all datasets with their classification files. [file 1471-2105-11-175-S2.ZIP › ClassifDS4.txt]

#classes number
2
#classes names
TLRH
TLRNH
#classes instances
TLRH
TLRH
TLRH
TLRH
TLRH
TLRH
TLRH
TLRH
TLRH
TLRH
TLRH
TLRH
TLRH
TLRH
TLRNH
TLRNH
TLRNH
TLRNH
TLRNH
TLRNH
TLRNH
TLRNH
TLRNH
TLRNH
TLRNH
TLRNH
TLRNH
TLRNH
TLRNH
TLRNH
TLRNH
TLRNH
TLRNH
TLRNH
TLRNH
TLRNH
TLRNH
TLRNH
TLRNH
TLRNH
