# Supplementary material for: Protein sequences classification by means of feature extraction with substitution matrices
Source: BMC Bioinformatics. 2010 Apr 8;11:175. doi: 10.1186/1471-2105-11-175 (PMC2868007; doi:10.1186/1471-2105-11-175)
Supplement: Additional file 2 — Experimental data, 328 K. Experimental_data.zip comprises all datasets with their classification files. [file 1471-2105-11-175-S2.ZIP › ClassifDS5.txt]

#classes number
4
#classes names
C70
C61
C81
C65
#classes instances
C70
C70
C70
C70
C70
C70
C70
C70
C70
C70
C70
C70
C70
C70
C70
C70
C70
C70
C70
C70
C70
C70
C70
C70
C70
C70
C70
C70
C70
C70
C70
C70
C70
C70
C70
C70
C70
C70
C70
C70
C70
C70
C70
C70
C70
C70
C70
C70
C70
C70
C70
C70
C70
C70
C70
C70
C70
C70
C70
C70
C70
C70
C70
C70
C70
C70
C70
C70
C70
C70
C61
C61
C61
C61
C61
C61
C61
C61
C61
C61
C61
C61
C61
C61
C61
C61
C61
C61
C61
C61
C61
C61
C61
C61
C61
C61
C61
C61
C61
C61
C61
C61
C61
C61
C61
C61
C61
C61
C61
C61
C61
C61
C61
C61
C61
C61
C61
C61
C61
C61
C61
C61
C61
C61
C61
C61
C61
C61
C61
C61
C61
C81
C81
C81
C81
C81
C81
C81
C81
C81
C81
C81
C81
C81
C81
C81
C81
C81
C81
C81
C81
C81
C81
C81
C81
C81
C81
C81
C81
C81
C81
C81
C81
C81
C81
C81
C81
C81
C81
C81
C81
C81
C81
C81
C81
C81
C81
C81
C81
C81
C81
C81
C81
C81
C81
C81
C81
C81
C81
C81
C81
C81
C81
C81
C81
C81
C81
C81
C81
C81
C81
C81
C81
C81
C81
C81
C81
C81
C81
C81
C81
C81
C65
C65
C65
C65
C65
C65
C65
C65
C65
C65
C65
C65
C65
C65
C65
C65
C65
C65
C65
C65
C65
C65
C65
C65
C65
C65
C65
C65
C65
C65
C65
C65
C65
C65
C65
C65
C65
C65
C65
C65
C65
C65
C65
C65
C65
C65
C65
C65
C65
C65
C65
C65
C65
C65
C65
C65
C65
C65
C65
C65
C65
C65
C65
C65
C65
