# Supplementary material for: Protein sequences classification by means of feature extraction with substitution matrices
Source: BMC Bioinformatics. 2010 Apr 8;11:175. doi: 10.1186/1471-2105-11-175 (PMC2868007; doi:10.1186/1471-2105-11-175)
Supplement: Additional file 2 — Experimental data, 328 K. Experimental_data.zip comprises all datasets with their classification files. [file 1471-2105-11-175-S2.ZIP › DS4.txt]

>h
MTSIFHFAIIFMLILQIRIQLSEESEFLVDRSKNGLIHVPKDLSQKTTILNISQNYISEL
LRILIISHNRIQYLDISVFKFNQELEYLDLSHNKLVKISCHPTVNLKHLDLSFNAFDALP
LKFLGLSTTHLEKSSVLPIAHLNISKVLLVLGETYGEKEDPEGLQDFNTESLHIVFPTNK
KTVANLELSNIKCVLEDNKCSYFLSILAKLQTNPKLSSLTLNNIETTWNSFIRILQLVWH
VKLQGQLDFRDFDYSGTSLKALSIHQVVSDVFGFPQSYIYEIFSNMNIKNFTVSGTRMVH
LHLDFSNNLLTDTVFENCGHLTELETLILQMNQLKELSKIAEMTTQMKSLQQLDISQNSV
WTKSLLSLNMSSNILTDTIFRCLPPRIKVLDLHSNKIKSIPKQVVKLEALQELNVAFNSL
SLSVLIIDHNSVSHPSADFFQSCQKMRSIKAGDNPFQCTCELGEFVKNIDQVSSEVLEGW
SYRGTLLKDFHMSELSCNITLLIVTIVATMLVLAVTVTSLCIYLDLPWYLRMVCQWTQTR
LQRNLQFHAFISYSGHDSFWVKNELLPNLEKEGMQICLHERNFVPGKSIVENIITCIEKS
FVQSEWCHYELYFAHHNLFHEGSNSLILILLEPIPQYSIPSSYHKLKSLMARRTYLEWPK
NLRAAINIKLTEQAKK
>h
MPHTLWMVWVLGVIISLSKEESSNQASLSCDRNGICKGSSGSLNSIPSGLTEAVKSLDLS
DLQRCVNLQALVLTSNGINTIEEDSFSSLGSLEHLDLSYNYLSNLSSSWFKPLSSLTFLN
ETSLFSHLTKLQILRVGNMDTFTKIQRKDFAGLTFLEELEIDASDLQSYEPKSLKSIQNV
ILLLEIFVDVTSSVECLELRDTDLDTFHFSELSTGETNSLIKKFTFRNVKITDESLFQVM
ELEFDDCTLNGVGNFRASDNDRVIDPGKVETLTIRRLHIPRFYLFYDLSTLYSLTERVKR
VPCLLSQHLKSLEYLDLSENLMVEEYLKNSACEDAWPSLQTLILRQNHLASLEKTGETLL
SKNSFHSMPETCQWPEKMKYLNLSSTRIHSVTGCIPKTLEILDVSNNNLNLFSLNLPQLK
TLPDASLLPMLLVLKISRNAITTFSKEQLDSFHTLKTLEAGGNNFICSCEFLSFTQEQQA
NYLCDSPSHVRGQQVQDVRLSVSECHRTALVSGMCCALFLLILLTGVLCHRFHGLWYMKM
PRKAPSRNICYDAFVSYSERDAYWVENLMVQELENFNPPFKLCLHKRDFIPGKWIIDNII
FVLSENFVKSEWCKYELDFSHFRLFDENNDAAILILLEPIEKKAIPQRFCKLRKIMNTKT
REGFWVNLRAAIKS
>h
MRQTLPCIYFWGGLLPFGMLCASSTTKCTVSHEVADCSHLKLTQVPDDLPTNITVLNLTH
FTRYSQLTSLDVGFNTISKLEPELCQKLPMLKVLNLQHNELSQLSDKTFAFCTNLTELHL
NPFVKQKNLITLDLSHNGLSSTKLGTQVQLENLQELLLSNNKIQALKSEELDIFANSSLK
EFSPGCFHAIGRLFGLFLNNVQLGPSLTEKLCLELANTSIRNLSLSNSQLSTTSNTTFLG
LSYNNLNVVGNDSFAWLPQLEYFFLEYNNIQHLFSHSLHGLFNVRYLNLKRSFTKQSISL
FQWLKCLEHLNMEDNDIPGIKSNMFTGLINLKYLSLSNSFTSLRTLTNETFVSLAHSPLH
KIESDAFSWLGHLEVLDLGLNEIGQELTGQEWRGLENIFEIYLSYNKYLQLTRNSFALVP
ALKNVDSSPSPFQPLRNLTILDLSNNNIANINDDMLEGLEKLEILDLQHNNLARLWKHAN
LSHLHILNLESNGFDEIPVEVFKDLFELKIIDLGLNNLNTLPASVFNNQVSLKSLNLQKN
GPAFRNLTELDMRFNPFDCTCESIAWFVNWINETHTNIPELSSHYLCNTPPHYHGFPVRL
PFELFFMINTSILLIFIFIVLLIHFEGWRISFYWNVSVHRVLGFKEIDRQTEQFEYAAYI
WEHFSSMEKEDQSLKFCLEERDFEAGVFELEAIVNSIKRSRKIIFVITHHLLKDPLCKRF
EQNLDSIILVFLEEIPDYKLNHALCLRRGMFKSHCILNWPVQKERIGAFRHKLQVALGSK
>h
MMSASRLAGTLIPAMAFLSCVRPESWEPCVEVVPNITYQCMELNFYKIPDNLPFSTKNLD
SYSFFSFPELQVLDLSRCEIQTIEDGAYQSLSHLSTLILTGNPIQSLALGAFSGLSSLQK
LENFPIGHLKTLKELNVAHNLIQSFKLPEYFSNLTNLEHLDLSSNKIQSIYCTDLRVLHQ
SLNPMNFIQPGAFKEIRLHKLTLRNNFDSLNVMKTCIQGLAGLEVHRLVLGEFRNEGNLE
CNLTIEEFRLAYLDYYLDDIIDLFNCLTNVSSFSLVSVTIERVKDFSYNFGWQHLELVNC
KSLKRLTFTSNKGGNAFSEVDLPSLEFLDLSRNGLSFKGCCSQSDFGTTSLKYLDLSFNG
LEQLEHLDFQHSNLKQMSEFSVFLSLRNLIYLDISHTHTRVAFNGIFNGLSSLEVLKMAG
IFTELRNLTFLDLSQCQLEQLSPTAFNSLSSLQVLNMSHNNFFSLDTFPYKCLNSLQVLD
KQELQHFPSSLAFLNLTQNDFACTCEHQSFLQWIKDQRQLLVEVERMECATPSDKQGMPV
KTIIGVSVLSVLVVSVVAVLVYKFYFHLMLLAGCIKYGRGENIYDAFVIYSSQDEDWVRN
PPFQLCLHYRDFIPGVAIAANIIHEGFHKSRKVIVVVSQHFIQSRWCIFEYEIAQTWQFL
LQKVEKTLLRQQVELYRLLSRNTYLEWEDSVLGRHIFWRRLRKALLDGKSWNPEGTVGTG
>h
MKPRAFRLRSLSPSPRFHCFLLNAAVLSRRCEIQTIEDGAYQSLSHLSTLILTGNPIQSL
LQKLVAVETNLASLENFPIGHLKTLKELNVAHNLIQSFKLPEYFSNLTNLEHLDLSSNKI
LHQMPLLNLSLDLSLNPMNFIQPGAFKEIRLHKLTLRNNFDSLNVMKTCIQGLAGLEVHR
NLEKFDKSALEGLCNLTIEEFRLAYLDYYLDDIIDLFNCLTNVSSFSLVSVTIERVKDFS
VNCKFGQFPTLKLKSLKRLTFTSNKGGNAFSEVDLPSLEFLDLSRNGLSFKGCCSQSDFG
FNGVITMSSNFLGLEQLEHLDFQHSNLKQMSEFSVFLSLRNLIYLDISHTHTRVAFNGIF
MAGNSFQENFLPDIFTELRNLTFLDLSQCQLEQLSPTAFNSLSSLQVLNMSHNNFFSLDT
VLDYSLNHIMTSKKQELQHFPSSLAFLNLTQNDFACTCEHQSFLQWIKDQRQLLVEVERM
MPVLSLNITCQMNKTIIGVSVLSVLVVSVVAVLVYKFYFHLMLLAGCIKYGRGENIYDAF
VRNELVKNLEEGVPPFQLCLHYRDFIPGVAIAANIIHEGFHKSRKVIVVVSQHFIQSRWC
QFLSSRAGIIFIVLQKVEKTLLRQQVELYRLLSRNTYLEWEDSVLGRHIFWRRLRKALLD
GTGCNWQEATSI
>h
MELNFYKIPDNLPFSTKNLDLSFNPLRHLGSYSFFSFPELQVLDLSRCEIQTIEDGAYQS
GNPIQSLALGAFSGLSSLQKLVAVETNLASLENFPIGHLKTLKELNVAHNLIQSFKLPEY
DLSSNKIQSIYCTDLRVLHQMPLLNLSLDLSLNPMNFIQPGAFKEIRLHKLTLRNNFDSL
AGLEVHRLVLGEFRNEGNLEKFDKSALEGLCNLTIEEFRLAYLDYYLDDIIDLFNCLTNV
ERVKDFSYNFGWQHLELVNCKFGQFPTLKLKSLKRLTFTSNKGGNAFSEVDLPSLEFLDL
CSQSDFGTTSLKYLDLSFNGVITMSSNFLGLEQLEHLDFQHSNLKQMSEFSVFLSLRNLI
VAFNGIFNGLSSLEVLKMAGNSFQENFLPDIFTELRNLTFLDLSQCQLEQLSPTAFNSLS
NFFSLDTFPYKCLNSLQVLDYSLNHIMTSKKQELQHFPSSLAFLNLTQNDFACTCEHQSF
LVEVERMECATPSDKQGMPVLSLNITCQMNKTIIGVSVLSVLVVSVVAVLVYKFYFHLML
ENIYDAFVIYSSQDEDWVRNELVKNLEEGVPPFQLCLHYRDFIPGVAIAANIIHEGFHKS
FIQSRWCIFEYEIAQTWQFLSSRAGIIFIVLQKVEKTLLRQQVELYRLLSRNTYLEWEDS
LRKALLDGKSWNPEGTVGTGCNWQEATSI
>h
MPLLNLSLDLSLNPMNFIQPGAFKEIRLHKLTLRNNFDSLNVMKTCIQGLAGLEVHRLVL
KFDKSALEGLCNLTIEEFRLAYLDYYLDDIIDLFNCLTNVSSFSLVSVTIERVKDFSYNF
KFGQFPTLKLKSLKRLTFTSNKGGNAFSEVDLPSLEFLDLSRNGLSFKGCCSQSDFGTTS
VITMSSNFLGLEQLEHLDFQHSNLKQMSEFSVFLSLRNLIYLDISHTHTRVAFNGIFNGL
NSFQENFLPDIFTELRNLTFLDLSQCQLEQLSPTAFNSLSSLQVLNMSHNNFFSLDTFPY
YSLNHIMTSKKQELQHFPSSLAFLNLTQNDFACTCEHQSFLQWIKDQRQLLVEVERMECA
LSLNITCQMNKTIIGVSVLSVLVVSVVAVLVYKFYFHLMLLAGCIKYGRGENIYDAFVIY
ELVKNLEEGVPPFQLCLHYRDFIPGVAIAANIIHEGFHKSRKVIVVVSQHFIQSRWCIFE
SSRAGIIFIVLQKVEKTLLRQQVELYRLLSRNTYLEWEDSVLGRHIFWRRLRKALLDGKS
CNWQEATSI
>h
MGDHLDLLLGVVLMAGPVFGIPSCSFDGRIAFYRFCNLTQVPQVLNTTERLLLSFNYIRT
QLQLLELGSQYTPLTIDKEAFRNLPNLRILDLGSSKIYFLHPDAFQGLFHLFELRLYFCG
FRNLKALTRLDLSKNQIRSLYLHPSFGKLNSLKSIDFSSNQIFLVCEHELEPLQGKTLSF
RVSVDWGKCMNPFRNMVLEILDVSGNGWTVDITGNFSNAISKSQAFSLILAHHIMGAGFG
TFAGLARSSVRHLDLSHGFVFSLNSRVFETLKDLKVLNLAYNKINKIADEAFYGLDNLQV
LYSSNFYGLPKVAYIDLQKNHIAIIQDQTFKFLEKLQTLDLRDNALTTIHFIPSIPDIFL
INLTANLIHLSENRLENLDILYFLLRVPHLQILILNQNRFSSCSGDQTPSENPSLEQLFL
TELCWDVFEGLSHLQVLYLNHNYLNSLPPGVFSHLTALRGLSLNSNRLTVLSHNDLPANL
LAPNPDVFVSLSVLDITHNKFICECELSTFINWLNHTNVTIAGPPADIYCVYPDSFSGVS
EEEVLKSLKFSLFIVCTVTLTLFLMTILTVTKFRGFCFICYKTAQRLVFKDHPQGTEPDM
SKDFTWVQNALLKHLDTQYSDQNRFNLCFEERDFVPGENRIANIQDAIWNSRKIVCLVSR
AFSYAQGRCLSDLNSALIMVVVGSLSQYQLMKHQSIRGFVQKQQYLRWPEDLQDVGWFLH
KEKKKDNNIPLQTVATIS
>h
MTKDKEPIVKSFHFVCLMIIIVGTRIQFSDGNEFAVDKSKRGLIHVPKDLPLKTKVLDMS
DMSFLSELTVLRLSHNRIQLLDLSVFKFNQDLEYLDLSHNQLQKISCHPIVSFRHLDLSF
EFGNLSQLNFLGLSAMKLQKLDLLPIAHLHLSYILLDLRNYYIKENETESLQILNAKTLH
IQVNISVNTLGCLQLTNIKLNDDNCQVFIKFLSELTRGSTLLNFTLNHIETTWKCLVRVF
LNIYNLTIIESIREEDFTYSKTTLKALTIEHITNQVFLFSQTALYTVFSEMNIMMLTISD
APSTFKFLNFTQNVFTDSIFEKCSTLVKLETLILQKNGLKDLFKVGLMTKDMPSLEILDV
KENCTWVESIVVLNLSSNMLTDSVFRCLPPRIKVLDLHSNKIKSVPKQVVKLEALQELNV
CGSFSSLSVLIIDHNSVSHPSADFFQSCQKMRSIKAGDNPFQCTCELREFVKNIDQVSSE
CDYPESYRGSPLKDFHMSELSCNITLLIVTIGATMLVLAVTVTSLCIYLDLPWYLRMVCQ
IPLEELQRNLQFHAFISYSEHDSAWVKSELVPYLEKEDIQICLHERNFVPGKSIVENIIN
VLSPNFVQSEWCHYELYFAHHNLFHEGSNNLILILLEPIPQNSIPNKYHKLKALMTQRTY
GLFWANIRAAFNMKLTLVTENNDVKS
>h
MVFPMWTLKRQILILFNIILISKLLGARWFPKTLPCDVTLDVPKNHVIVDCTDKHLTEIP
TLTINHIPDISPASFHRLDHLVEIDFRCNCVPIPLGSKNNMCIKRLQIKPRSFSGLTYLK
EIPQGLPPSLQLLSLEANNIFSIRKENLTELANIEILYLGQNCYYRNPCYVSYSIEKDAF
LKDNNVTAVPTVLPSTLTELYLYNNMIAKIQEDDFNNLNQLQILDLSGNCPRCYNAPFPC
IPVNAFDALTELKVLRLHSNSLQHVPPRWFKNINKLQELDLSQNFLAKEIGDAKFLHFLP
FELQVYRASMNLSQAFSSLKSLKILRIRGYVFKELKSFNLSPLHNLQNLEVLDLGTNFIK
KRLKVIDLSVNKISPSGDSSEVGFCSNARTSVESYEPQVLEQLHYFRYDKYARSCRFKNK
CYKYGQTLDLSKNSIFFVKSSDFQHLSFLKCLNLSGNLISQTLNGSEFQPLAELRYLDFS
AFEELHKLEVLDISSNSHYFQSEGITHMLNFTKNLKVLQKLMMNDNDISSSTSRTMESES
LDVLWREGDNRYLQLFKNLLKLEELDISKNSLSFLPSGVFDGMPPNLKNLSLAKNGLKSF
LETLDLSHNQLTTVPERLSNCSRSLKNLILKNNQIRSLTKYFLQDAFQLRYLDLSSNKIQ
VLNNLKMLLLHHNRFLCTCDAVWFVWWVNHTEVTIPYLATDVTCVGPGAHKGQSVISLDL
ILFSLSISVSLFLMVMMTASHLYFWDVWYIYHFCKAKIKGYQRLISPDCCYDAFIVYDTK
ELVAKLEDPREKHFNLCLEERDWLPGQPVLENLSQSIQLSKKTVFVMTDKYAKTENFKIA
EKVDVIILIFLEKPFQKSKFLQLRKRLCGSSVLEWPTNPQAHYCLKNALATDNHVAYSQV
>h
MKESSLQNSSCSLGKETKKENMFLQSSMLTCIFLLISGSCELCAEENFSRSYPCDEKKQN
RLQEVPQTVGKYVTELDLSDNFITHITNESFQGLQNLTKINLNHNPNVQHQNGNPGIQSN
NLKNLRELLLEDNQLPQIPSGLPESLTELSLIQNNIYNITKEGISRLINLKNLYLAWNCY
EDGVFETLTNLELLSLSFNSLSHVPPKLPSSLRKLFLSNTQIKYISEEDFKGLINLTLLD
APFPCVPCDGGASINIDRFAFQNLTQLRYLNLSSTSLRKINAAWFKNMPHLKVLDLEFNY
LTMLPRLEILDLSFNYIKGSYPQHINISRNFSKLLSLRALHLRGYVFQELREDDFQPLMQ
INFIKQIDFKLFQNFSNLEIIYLSENRISPLVKDTRQSYANSSSFQRHIRKRRSTDFEFD
PLIKPQCAAYGKALDLSLNSIFFIGPNQFENLPDIACLNLSANSNAQVLSGTEFSAIPHV
DFDNASALTELSDLEVLDLSYNSHYFRIAGVTHHLEFIQNFTNLKVLNLSHNNIYTLTDK
LVFSGNRLDILWNDDDNRYISIFKGLKNLTRLDLSLNRLKHIPNEAFLNLPASLTELHIN
LLQQFPRLELLDLRGNKLLFLTDSLSDFTSSLRTLLLSHNRISHLPSGFLSEVSSLKHLD
KSALETKTTTKLSMLELHGNPFECTCDIGDFRRWMDEHLNVKIPRLVDVICASPGDQRGK
VSDVTAVILFFFTFFITTMVMLAALAHHLFYWDVWFIYNVCLAKVKGYRSLSTSQTFYDA
VTDWVINELRYHLEESRDKNVLLCLEERDWDPGLAIIDNLMQSINQSKKTVFVLTKKYAK
ALQRLMDENMDVIIFILLEPVLQHSQYLRLRQRICKSSILQWPAEGLFWQTLRNVVLTEN
SIKQY
>h
MENMFLQSSMLTCIFLLISGSCELCAEENFSRSYPCDEKKQNDSVIAECSNRRLQEVPQT
SDNFITHITNESFQGLQNLTKINLNHNPNVQHQNGNPGIQSNGLNITDGAFLNLKNLREL
PSGLPESLTELSLIQNNIYNITKEGISRLINLKNLYLAWNCYFNKVCEKTNIEDGVFETL
NSLSHVPPKLPSSLRKLFLSNTQIKYISEEDFKGLINLTLLDLSGNCPRCFNAPFPCVPC
FAFQNLTQLRYLNLSSTSLRKINAAWFKNMPHLKVLDLEFNYLVGEIASGAFLTMLPRLE
GSYPQHINISRNFSKLLSLRALHLRGYVFQELREDDFQPLMQLPNLSTINLGINFIKQID
EIIYLSENRISPLVKDTRQSYANSSSFQRHIRKRRSTDFEFDPHSNFYHFTRPLIKPQCA
NSIFFIGPNQFENLPDIACLNLSANSNAQVLSGTEFSAIPHVKYLDLTNNRLDFDNASAL
LSYNSHYFRIAGVTHHLEFIQNFTNLKVLNLSHNNIYTLTDKYNLESKSLVELVFSGNRL
YISIFKGLKNLTRLDLSLNRLKHIPNEAFLNLPASLTELHINDNMLKFFNWTLLQQFPRL
LFLTDSLSDFTSSLRTLLLSHNRISHLPSGFLSEVSSLKHLDLSSNLLKTINKSALETKT
GNPFECTCDIGDFRRWMDEHLNVKIPRLVDVICASPGDQRGKSIVSLELTTCVSDVTAVI
MVMLAALAHHLFYWDVWFIYNVCLAKVKGYRSLSTSQTFYDAYISYDTKDASVTDWVINE
KNVLLCLEERDWDPGLAIIDNLMQSINQSKKTVFVLTKKYAKSWNFKTAFYLALQRLMDE
EPVLQHSQYLRLRQRICKSSILQWPDNPKAEGLFWQTLRNVVLTENDSRYNNMYVDSIKQ
>h
MGFCRSALHPLSLLVQAIMLAMTLALGTLPAFLPCELQPHGLVNCNWLFLKSVPHFSMAA
SSNRIHHLHDSDFAHLPSLRHLNLKWNCPPVGLSPMHFPCHMTIEPSTFLAVPTLEELNL
LPKSLISLSLSHTNILMLDSASLAGLHALRFLFMDGNCYYKNPCRQALEVAPGALLGLGN
LTVVPRNLPSSLEYLLLSYNRIVKLAPEDLANLTALRVLDVGGNCRRCDHAPNPCMECPR
SHLSRLEGLVLKDSSLSWLNASWFRGLGNLRVLDLSENFLYKCITKTKAFQGLTQLRKLN
FAHLSLAPSFGSLVALKELDMHGIFFRSLDETTLRPLARLPMLQTLRLQMNFINQAQLGI
DLSDNRISGASELTATMGEADGGEKVWLQPGDLAPAPVDTPSSEDFRPNCSTLNFTLDLS
MFAQLSHLQCLRLSHNCISQAVNGSQFLPLTGLQVLDLSHNKLDLYHEHSFTELPRLEAL
MQGVGHNFSFVAHLRTLRHLSLAHNNIHSQVSQQLCSTSLRALDFSGNALGHMWAEGDLY
IWLDLSQNRLHTLLPQTLRNLPKSLQVLRLRDNYLAFFKWWSLHFLPKLEVLDLAGNQLK
TRLRRLDVSCNSISFVAPGFFSKAKELRELNLSANALKTVDHSWFGPLASALQILDVSAN
MDFLLEVQAAVPGLPSRVKCGSPGQLQGLSIFAQDLRLCLDEALSWDCFALSLLAVALGL
WDLWYCFHLCLAWLPWRGRQSGRDEDALPYDAFVVFDKTQSAVADWVYNELRGQLEECRG
RDWLPGKTLFENLWASVYGSRKTLFVLAHTDRVSGLLRASFLLAQQRLLEDRKDVVVLVI
VRLRQRLCRQSVLLWPHQPSGQRSFWAQLGMALTRDNHHFYNRNFCQGPTAE
>h
MAAPRGNVTSLSLSSNRIHHLHDSDFAHLPSLRHLNLKWNCPPVGLSPMHFPCHMTIEPS
LNLSYNNIMTVPALPKSLISLSLSHTNILMLDSASLAGLHALRFLFMDGNCYYKNPCRQA
LGNLTHLSLKYNNLTVVPRNLPSSLEYLLLSYNRIVKLAPEDLANLTALRVLDVGGNCRR
CPRHFPQLHPDTFSHLSRLEGLVLKDSSLSWLNASWFRGLGNLRVLDLSENFLYKCITKT
KLNLSFNYQKRVSFAHLSLAPSFGSLVALKELDMHGIFFRSLDETTLRPLARLPMLQTLR
LGIFRAFPGLRYVDLSDNRISGASELTATMGEADGGEKVWLQPGDLAPAPVDTPSSEDFR
DLSRNNLVTVQPEMFAQLSHLQCLRLSHNCISQAVNGSQFLPLTGLQVLDLSHNKLDLYH
EALDLSYNSQPFGMQGVGHNFSFVAHLRTLRHLSLAHNNIHSQVSQQLCSTSLRALDFSG
DLYLHFFQGLSGLIWLDLSQNRLHTLLPQTLRNLPKSLQVLRLRDNYLAFFKWWSLHFLP
QLKALTNGSLPAGTRLRRLDVSCNSISFVAPGFFSKAKELRELNLSANALKTVDHSWFGP
SANPLHCACGAAFMDFLLEVQAAVPGLPSRVKCGSPGQLQGLSIFAQDLRLCLDEALSWD
LGLGVPMLHHLCGWDLWYCFHLCLAWLPWRGRQSGRDEDALPYDAFVVFDKTQSAVADWV
CRGRWALRLCLEERDWLPGKTLFENLWASVYGSRKTLFVLAHTDRVSGLLRASFLLAQQR
LVILSPDGRRSRYVRLRQRLCRQSVLLWPHQPSGQRSFWAQLGMALTRDNHHFYNRNFCQ
>
MPATSSIITIIAVAACLLLLVADAHAQQQCNWQYGLTTMDIRCSVRALESGTGTPLDLQV
CSQELLHASELAPGLFRQLQKLSELRIDACKLQRVPPNAFEGLMSLKRLTLESHNAVWGP
FQGLKELSELHLGDNNIRQLPEGVWCSMPSLQLLNLTQNRIRSAEFLGFSEKLCAGSALS
ELQTLDVSFNELRSLPDAWGASRLRRLQTLSLQHNNISTLAPNALAGLSSLRVLNISYNH
GNKELRELHLQGNDLYELPKGLLHRLEQLLVLDLSGNQLTSHHVDNSTFAGLIRLIVLNL
KTFKELYFLQILDMRNNSIGHIEEGAFLPLYNLHTLNLAENRLHTLDNRIFNGLYVLTKL
ESQAFRNCSDLKELDLSSNQLTEVPEAVQDLSMLKTLDLGENQISEFKNNTFRNLNQLTG
ITVGMFQDLPRLSVLNLAKNRIQSIERGAFDKNTEIEAIRLDKNFLTDINGIFATLASLL
WFDYAFIPSNLKWLDIHGNYIEALGNYYKLQEEIRVTTLDASHNRITEIGAMSVPNSIEL
IQANTFVDKTRLARVDLYANVLSKISLNALRVAPVSAEKPVPEFYLGGNPFECDCSMEWL
HPHVVDLGNIECLMPHSRSAPLRPLASLSASDFVCKYESHCPPTCHCCEYEQCECEVICP
WATNIVDCGRQDLAALPNRIPQDVSDLYLDGNNMPELEVGHLTGRRNLRALYLNASNLMT
NLRVLHLENNKLTALEGTEFRSLGLLRELYLHNNMLTHISNATFEPLVSLEVLRLDNNRL
SLQGLTLGRNAWSCRCQQLRELAQFVSDNAMVVRDAHDIYCLDAGIKRELELIGNLANGP
SNISSSQDLAGAIGCPCWPAVLVLIFLVVVLIIVFVFRESVRMWLFAHYGVRVCEPRFED
HSEKDYEFVCRNIAAELEHGRPPFRLCIQQRDLPPQASHLQLVEGARASRKIILVLTRNL
RNAFHESLRGLAQKLVIIEETSVSAEAEDVAELSPYLKSVPSNRLLTCDRYFWEKLRYAI
YTLDHHERFKQPVSPGMIFRQAPPPPAYYCTEEMEANYSSATTATPSPRPTRPGGAARIV
SEHIYHSIESEYSAYDQHEALSMIPTGLMHQHQQQQLRLHQQQQQQQQQRLLQPQFRAMP
VHLRSGSGLSQASTSTQSTAQASTSAAAAQQQQQQQQQQQQQQAAGSEAANKNGQAFLV
>
MRRKMKLFLFLLLVINICRSAAANGDECPKFCKCAPDPVQPTSKLLLCDYSSKNTTITPI
IRSLFISCDNNNFQFPDAYFKSLTALHHLRIVGCETTHFSVKLFEDLAALRRLELDQIST
VLMPLARLEKFSLTRSRNIELPQRLLCSLPHLQVLNISSNELPSLRREESCVAQQLLIVD
QFLRGIPAIRQISVAYNSIAELDLSLATPFLQQLDAEANRIVDLTSLPGTVVHVNLAGNA
LASLVALNVSRNEIEAGNSSVFSSPELEMLDASYNKLDSLPVEWLQKCEKRIAHLHLEHN
ANATNLQTLDLSSNQLRVFRDEVLPENSKIGNLRLSNNSLELLEPSSLSGLKLESLDLSH
GKVEQLKKVDLSHNRIAKVYQYVLNKIKQLHTVDLSNNQLQSIGPYIFSDSSELHSLDVS
AFARCPKLRKISMKMNKIKSLDEGLTEASGLRRLDVSHNEILVLKWSALPENLEILNADN
MSPSTANLKSVSLSNNGITIMNADQIPNSLESLDVSNNRLAKLGKTALAAKSQLRRLNLK
SMKVVEAVHPLKVEISENPLICDCQMGWMIGGAKPKVLIQDSETASCSHAVDGHQIQIQS
KSVCEPECICCQYGNCDCKSVCPANCRCFRDDQFNINIVRCHGNSSMVPKREFVVSELPV
TLPQLRTHSFIGRLRLQRLHINGTGLRSIQPMAFHTLPALKTLDLSDNSLISLSGEEFLK
GNRFSTLSRGIFEKLPNLKYLTLLINSLEDIPQVLHSTALSKISLSSNPLRCDCSGGSQQ
HPFWEHNAAEWFSLHRHLVVDFPKVECWENVTKAFLTNDTTVLSAYPPNMGNDVFVMPIE
LCSILIWFFGQDPQNSILFVIITISIAVLLCVLVILAISFIRKSHDAINQRRYKASSLNC
VPLLSYHAFVSYSKKDEKMVIDQLCRPLEDEDYQLCLLHRDGPTYCSNLHAISDELIAQM
TKHFLENEWKTLQIKTSHQLFAKNRAKRVIAVLGDGVDANLLDDELGQILRKHTRIEMRS
LPSRLPLPSNSGDDSSQLYSDIYGIVPSDVV
>
MAFIRQAPFLRCLPLVLLCILTPTLIQTIHQDAMLTSSMKCHYDAEQKEADCSDRGLDSI
LDLKFNKITFILSSSFMRYPLIQVLDFSSNDIRMIESASFYPLKELNRLDLPFNHNLVFP
LSILKLYGSNLKLLPNDTLKWSPSVESIYLRFNKLTFVNMSLCGRAKKISLAYNKIEHLT
DYIDLTGNPIKSVDPNVIASLRVRSLVLGEYPLTLEVLKDTFIGICRSEIVELTINGANF
LRNCSPPVLKFTGNNLQSLSQNVFSNLTRLVELDLSHNEIQALSPYVFSNLTRLVELDLS
VFSNLTRLVELDLSQNKIITVEPVFYQGMRGLKVLNLNFNQIKYINPNTDEWTLDLNELY
EFAFFGLRNLTLLDLSFNKDLIVLNITSSSKLTGIQTIALNFCNFCDMDIFQPVAPNLTT
IMMAPGITFEDSQGLENLEIRNSGLSNFNIWDEILNTSLFDGLSNLITLDLSQNYFDFYF
QLSALQNLSLEACHISCLHPLAFTGLESLRVLNLSGNVIQQLNFDIFKMLDQVTIIDLHD
FSNNPRLTTLLLSNNKLTLLNQKTFEPIESSLLSFDLSLNPIDCNCDLRWFRDWMSGHID
SASLQPLREKPLLDFDPNKLCGLNIGLVVMTPLAGIFLGVIVAIFYHNRLQLKYKLFLLK
DARDHNDYEFDLNIIFYEDDEEWVRQQLQPALEERLPQFQRNVFGDQDLILGMHYLDAVD
ILLSRAAVHDRWFMLKLRTAMDHVSDTQTEFVVVVFLEDFPDEDIPFLARLYLSDGRPYQ
FFWNALVKNLTINLRTNDFIPNE
>
EKTEYRSEVEEIQQEDFLPLQNTTISNLTLTANKIQILQPQSFLHLNFIQEILLGGNQIN
TYIEHLSLIGCQIHDLLPPDFASNLSVTYPTIRTLTLSANKIETVQEGAFWGFTTLEVLS
NQSFCRLESLTELDISNNKLTSFTNGTFTCLQSLKQLNASGNLLQTLSPGYFYGMSSILT
LNNDQQLWAIKTLRMLDISNNALKGVSKGRFNGLTNLEALNISGNNINYYSYTAFTGLLN
AAFLENSFCQLHTLLFLDLSNAPIQVSPTSIEQFFNMSSLRELRMEKAQLKDTDLYDKDK
LRTLQIKDNYLHDLDVRIFQNLSQLVHLDMSNSRIHTLRSGLFSPLPSLRYLYIGENNLV
FRLNVLTFQNNILSSLDPKTFAQTLRLTDLYLPGNQISTIKPGTVLPGNTSLRLDISNNP
RQWLDSADIDVKHADQTLCSGTSLKGLSKQPILSFHPEDHCGVNIFLIAGISFTCIFLFL
WLNHKFFLLKLAVVGYEEMAEDFDADNYEFHLNLMFLEEEEEWVDRVIKPALEERFPHLQ
LGMFYINAINDALDNSFKTVLLISNQSIRDAWCMTKLRMALEHLNETGLDKIILIFLEDI
LFMSRNKPYMLWTDDEDGQELFWAQFEKSMRANKAINNAIPL
>
MSFKHPSSLFPSLVMAFLLPLTLQAFQGDSMEIVSSGLHTGSVRRGCYQNVEQRRAYCSS
AEDTNELDLSENNITVLPKFSFRRYPLITDLDLSANDIRVIEPTAFHPLKKLVNLSIIAN
FRWASKLTLLNLSGSNLKSLPNDTLKWNQHIDYLDLGFNHLTFINISTCGSVRYAGFAYN
TFGCQTDHLELGNNPIKLIDPIAIAALHTHSLILIYAGGHSWTPEMLRNLTIGISRSHIK
FPQDVFTPLRDYSFTLLDFSYNKVNALFPFVFSNLTLLDQLDLSNNKIATIEPNFFDSMQ
QVRSINTGNHTWTINLIKLYLSTNSLTEISKFAFLGLQNLTLLDLSFNRRLASIYLTSFT
SGCSIRYLQLYTPVLRSLYMKRNYLFGAPINPLEPGKSFKDSTNLVYLDIQESQVFPYNL
EGLFNLTTLDMSKNPNIGKFGLDLGIFHHLSALQELSLDACAISNLHPLVFTGLDSLQKL
RIGLLTGLGQIRSIKLDGNILALLDERTFLNKSRLTSLSLANNKLTFLNESIFRPIYTSL
ICTCDLEWLLHWLNQNGTVRLANENQTLCAPSSLASLREKPLLHFNPSELCRFNYAIFSL
LLALVYHQRWRLRYKLFLLKLAVIGYRGEAIDARDHNDYEFDVNIIFYDDDEEWIRDNLR
QRNTFGDADLIPGMYYLDAVDYVVSRSYKTIILLSRAAVRDRWFMLKFRTAMNHVSDTQT
IPDDEIPFLARLFLSDGRPYLHWTEDVRGQEYFWNELAKNLTINLRTNDLIPNE
>
MTKPNSLIFYCIIVLGLTLMKIQLSEECELIIKRPNANLTRVPKDLPLQTTTLDLSQNNI
LSKLRVLIMSYNRLQYLNISVFKFNTELEYLDLSHNELKVILCHPTVSLKHLDLSFNAFD
MSQLQFLGLSGSRVQSSSVQLIAHLNISKVLLVLGDAYGEKEDPESLRHVSTETLHIVFP
VSVSTTIGLELSNIKCVLEDQGCSYFLRALSKLGKNLKLSNLTLNNVETTWNSFINILQI
ISNVKLQGQLAFRMFNYSDTSLKALSIHQVVTDVFSFPQSYIYSIFANMNIQNFTMSGTH
SPFLHVDFTDNLLTDMVFKDCRNLVRLKTLSLQKNQLKNLENIILTSAKMTSLQKLDISQ
PCAWTQSLLVLNLSSNMLTGSVFRCLPPKVKVLDLHNNRIMSIPKDVTHLQALQELNVAS
AFSSLSVLVIDHNSVSHPSEDFFQSCQNIRSLTAGNNPFQCTCELRDFVKNIGWVAREVV
YPESSRGTALRDFHMSPLSCDTVLLTVTIGATMLVLAVTGAFLCLYFDLPWYVRMLCQWT
LEELQRNLQFHAFVSYSGHDSAWVKNELLPNLEKDDIQICLHERNFVPGKSIVENIINFI
SPHFIQSEWCHYELYFAHHNLFHEGSDNLILILLAPIPQYSIPTNYHKLKTLMSRRTYLE
FWANLRASINVKLVNQAEGTCYTQQ
>
MPRALWTAWVWAVIILSTEGASDQASSLSCDPTGVCDGHSRSLNSIPSGLTAGVKSLDLS
DLQRCVNLKTLRLGANEIHTVEEDSFFHLRNLEYLDLSYNRLSNLSSSWFRSLYVLKFLN
ETSLFSHLPNLRTLKVGNSNSFTEIHEKDFTGLTFLEELEISAQNLQIYVPKSLKSIQNI
ILLVDILVDIVSSLDCFELRDTNLHTFHFSEASISEMSTSVKKLIFRNVQFTDESFVEVV
EVEFDDCTHDGIGDFRALSLDRIRHLGNVETLTIRKLHIPQFFLFHDLSSIYPLTGRVKR
VPCLLSQHLKSLEYLDLSENLMSEETLKNSACKDAWPFLQTLVLRQNRLKSLEKTGELLL
SKNNFLSMPETCQWPGKMKQLNLSSTRIHSLTQCLPQTLEILDVSNNNLDSFSLILPQLK
TLPDASFLPVLSVMRISRNIINTFSKEQLDSFQQLKTLEAGGNNFICSCDFLSFTQGQQA
DYRCDSPSHVRGQRVQDARLSLSECHRAAVVSAACCALFLLLLLTGVLCHRFHGLWYMKM
PRKAPRRDICYDAFVSYSERDSYWVENLMVQELEHFNPPFKLCLHKRDFIPGKWIIDNII
FVLSENFVKSEWCKYELDFSHFRLFDENNDAAILILLEPIDKKAIPQRFCKLRKIMNTKT
QEGFWLNLRAAIRS
>
MLHVLWTFWILVAMTDLSRKGCSAQASLSCDAAGVCDGRSRSFTSIPSGLTAAMKSLDLS
DLRGCVNLRALILQSSGINTIEEDAFSSLSKLEYLDLSDNHLSNLSSSWFRPLSSLKYLN
ETPLFLNLTHLQTLRVGNVATFSGIRRTDFAGLTSLDELEIKALSLQNYEPGSLQSIQSI
DFLLGVFEDTLSSVGYLELRDANLDSFYFSELSTDEMNSPMKKLAFQNADLTDESFNELL
EVEFDDCTLNGVGDFQPSESDVVRELGKVETLIIRRLHIPRFYSFYDLSTVYTLLEKVKR
VPCLFSQHLKSLEFLDLSENLMVEEYLKNAACEGSWPSLQTLILRQNRLKSIERTGKILL
SRNSFQSMPDSCQWPGKMRFLNLSSTGIQAVKMCIPQTLEVLDVSNNNLISFSLFLPLLR
TLPDASLFPVLLVMKIRENAISTFSKDQLSSFPKLVSLEAGGNHFICSCELLSFTLEHPA
SYLCDSPSRLRGQRVQDARPSVLECHQTLLVSGVCCALVLLILLIGGLCHHFHGLWYLRM
PKKAPCRDICYDAFVSYSEQDSYWVENLMVQQLENSEPPFKLCLHKRDFVPGKWIIDNII
FVLSENFVRSEWCKYELDFSHFRLFDENNDAGILVLLEPIEKKAIPQRFCKLRKIMNTKT
QEVFWVNLRTAIKS
>
MPHTLWMVWVLGVIISLSKEESSNQASLSCDHNGICKGSSGSLNSIPSGLTEAVKSLDLS
DLQRYVNLQALVLTSNGINTIEEDSFSSLGRLEHLDLSYNYLSNLSSSWFKPLSSLKFLN
ETSLFSHLTKLRILRVGNMDTFTKIQRKDFAGLTFLEELEIDASDLQSYEPKSLKSIQNV
ILLLEIFVDLTSSVECLELRDTDLDTFHFSELSTGETNSLIKKFTFRNVKITDESLFQVM
ELEFDDCTLNGVGDFRGSDNDRVIDPGKVETVTIRRLHIPQFYSFNDLSTLYPLTERVKR
VPCLLSRHLKSLEYLDLSENLMVEEYLKNSACEDAWPSLQTLILRQNHLASLGKTGETLL
SKNTFHYMPETCQWPEKMKYLNLSSTRIHSVTGCIPKTLEILDISNNNLNLFSLNLPQLK
TLPDASLLPMLLVLKISRNTITTFSKEQLDSFHTLKTLEAGGNNFICSCEFLSFTQEQQA
NYLCDSPSHVRGQRVQDVRLSVSECHRAALVSGMCCALFLLILLMGVLCHRFHGLWYMKM
PRKAPNRDICYDAFVSYSERDAYWVENLMVQELENFNPPFKLCLHKRDFIPGKWIIDNII
FVLSENFVKSEWCKYELDFSHFRLFDENNDAAILVLLEPIEKKAIPQRFCKLRKIMNTKT
QEGFWVNLRAAIKS
>
MLRALWLFWILVAITVLFSKRCSAQESLSCDASGVCDGRSRSFTSIPSGLTAAMKSLDLS
DLRACANLQVLILKSSRINTIEGDAFYSLGSLEHLDLSDNHLSSLSSSWFGPLSSLKYLN
VTSLFPNLTNLQTLRIGNVETFSEIRRIDFAGLTSLNELEIKALSLRNYQSQSLKSIRDI
AFLLEIFADILSSVRYLELRDTNLARFQFSPLPVDEVSSPMKKLAFRGSVLTDESFNELL
EVEFDDCTLNGLGDFNPSESDVVSELGKVETVTIRRLHIPQFYLFYDLSTVYSLLEKVKR
VPCSFSQHLKSLEFLDLSENLMVEEYLKNSACKGAWPSLQTLVLSQNHLRSMQKTGEILL
SRNTFHPMPDSCQWPEKMRFLNLSSTGIRVVKTCIPQTLEVLDVSNNNLDSFSLFLPRLQ
TLPDASLFPVLLVMKIRENAVSTFSKDQLGSFPKLETLEAGDNHFVCSCELLSFTMETPA
SYLCDSPPRLHGHRLQDARPSVLECHQAALVSGVCCALLLLILLVGALCHHFHGLWYLRM
PKKAPCRDVCYDAFVSYSEQDSHWVENLMVQQLENSDPPFKLCLHKRDFVPGKWIIDNII
FVLSENFVRSEWCKYELDFSHFRLFDENNDAAILVLLEPIERKAIPQRFCKLRKIMNTKT
QEVFWVNLRTAIKS
>
MFNQSKQKPTMKLMWQAWLIYTALAAHLPEEQALRQACLSCDATQSCNCSFMGLDFIPPG
AHNRIKLIRTHDLQKAVNLRTLLLQSNQISSIDEDSFGSQGKLELLDLSNNSLAHLSPVW
RIQGNSYSDLGESSPFSSLRNLSSLHLGNPQFSIIRQGNFEGIVFLNTLRIDGDNLSQYE
NHMIISIRRIDVFSAVIRDLLHSAIWLEVREIKLDIENEKLVQNSTLPLTIQKLTFTGAS
VLLKEIRSLRELEAIDCVLEGKGAWDMTEIARSKQSSIETLSITNMTILDFYLFFDLEGI
SIASSKVFMVPCRLARYFSSLLYLDFHDNLLVNNRLGETICEDAWPSLQTLNLSKNSLKS
LHKLINLDISENNFGEIPDMCEWPENLKYLNLSSTQIPKLTTCIPSTLEVLDVSANNLQD
LYLTKNHLKTLPEATDIPNLVAMSISRNKLNSFSKEEFESFKQMELLDASANNFICSCEF
AQVLVGWPESYICDSPLTVRGAQVGSVQLSLMECHRSLLVSLICTLVFLFILILVVVGYK
WAWLQAKRKPKRAPTKDICYDAFVSYSENDSNWVENIMVQQLEQACPPFRLCLHKRDFVP
SIEKSHKTLFVLSEHFVQSEWCKYELDFSHFRLFDENNDVAILILLEPIQSQAIPKRFCK
LEWPPDEEQQQMFWENLKAALKS
>
MHTWKMWAICTALAAHLPEEQALRQACLSCDATQSCNCSFMGLDFIPPGLTGKITVLNLA
DLQKAVNLRTLLLQSNQISSIDEDSFGSQGKLELLDLSNNSLAHLSPVWFGPLFSLQHLR
ESSPFSSLRNLSSLHLGNPQFSIIRQGNFEGIVFLNTLRIDGDNLSQYEPGSLKSIRKIN
VFSAVIRDLLHSAIWLDVRKLAFSVPEKIQLLRIMSSSFAKKISLKQCLFTDATVPEIVS
VEMKDCTLLGTGKWYKQIHANQSQSLRILTIENLSIEEFYLFTDLQSVLDLLSLFRKVTV
KLSQHLLSLEYLDLSANLLGDQSLEHSACQGAWPSLQTLNLSQNSLSDLKMTGKSLFHLR
NFGEIPDMCEWPENLKYLNLSSTQIPKLTTCIPSTLEVLDVSANNLQDFGLQLPFLKELY
EATDIPNLVAMSISRNKLNSFSKEEFESFKQMELLDASANNFICSCEFLSFIHHEAGIAQ
CDSPLTVRGAQVGSVQLSLMECHRSLLVSLICTLVFLFILILVVVGYKYHAVWYMRMTWA
APTKDICYDAFVSYSENDSNWVENIMVQQLEQACPPFRLCLHKRDFVPGKWIVDNIIDSI
SEHFVQSEWCKYELDFSHFRLFDENNDVAILILLEPIQSQAIPKRFCKLRKIMNTKTYLE
FWENLKAALKS
>
MKGCSSYLMYSFGGLLSLWILLVSSTNQCTVRYNVADCSHLKLTHIPDDLPSNITVLNLT
NFTRYSQLAILDAGFNSISKLEPELCQILPLLKVLNLQHNELSQISDQTFVFCTNLTELD
SNPFKNQKNLIKLDLSHNGLSSTKLGTGVQLENLQELLLAKNKILALRSEELEFLGNSSL
KEFSPGCFQTIGKLFALLLNNAQLNPHLTEKLCWELSNTSIQNLSLANNQLLATSESTFS
DLSYNNLHDVGNGSFSYLPSLRYLSLEYNNIQRLSPRSFYGLSNLRYLSLKRAFTKQSVS
SFQWLKYLEYLNMDDNNIPSTKSNTFTGLVSLKYLSLSKTFTSLQTLTNETFVSLAHSPL
SKIANGTFSWLGQLRILDLGLNEIEQKLSGQEWRGLRNIFEIYLSYNKYLQLSTSSFALV
VALKNVDISPSPFRPLRNLTILDLSNNNIANINEDLLEGLENLEILDFQHNNLARLWKRA
GLSHLHILNLESNGLDEIPVGVFKNLFELKSINLGLNNLNKLEPFIFDDQTSLRSLNLQK
FGPPFQNLNSLDMRFNPFDCTCESISWFVNWINQTHTNISELSTHYLCNTPHHYYGFPLK
APFELLFIISTSMLLVFILVVLLIHIEGWRISFYWNVSVHRILGFKEIDTQAEQFEYTAY
VWEHFSPMEEQDQSLKFCLEERDFEAGVLGLEAIVNSIKRSRKIIFVITHHLLKDPLCRR
IEQNLDSIILIFLQNIPDYKLNHALCLRRGMFKSHCILNWPVQKERINAFHHKLQVALGS
>
MMARARLAAALIPATAILSCLRTESWDPCVQVVPNISYQCMELNLYKIPDNIPISTKMLD
SHNFSSFPELQVLDLSRCEIKIIEDDTFQGLNHLSTLILTGNPIQSLAWGAFSGLSSLQK
LNDFPIGHLKNLKELNVAHNFIHSFKLPEYFSNLPNLEHLDLSNNKIQNIYYEDVKVLHQ
SLNPLDFIEPGTFKEIKLNGLTLRSNFNSSHVMKTCIQGLAGLKTNRLVLGEFKNERKLQ
CNLTIEQFRIAYLDKFSGDDTDLFNCLANVSVISLLSISLGSLQALLKDFRWQHLEIINC
SSLKKFVFTDNKDISTFTEFQLPSLQYLDLKRNHLSFKGCCSHTDFGTTNLKHLDLSFND
LEQLEHLDFQHSTLKQINAFSAFLSLRNLRYLDISYTNIRIVFHGIFTGLVSLQTLKMAG
IFTELTNLTVLDLSKCQLEQVAQTAFHSLSSLQVLNMSHNKLLSLDTFLYEPLHSLRILD
EQELQNLPRSLTWLNLTQNAFACVCEHQSFLQWVKDQRQLLVGAEQMMCAEPLDMEDMPV
SKTIISVSVVTVLLVSVVGVLVYKFYFHLMLLAGCKKYGRGESIYDAFVIYSSQDEDWVR
VPPFQLCLHYRDFIPGVAIAANIIQEGFHKSRKVIVVVSQHFIQSRWCIFEYEIAQTWQF
VLQKLEKSLLRQQVELYRLLSRNTYLEWEDSVLGRHVFWRRLRKALLAGKPQSPEGTADA
T
>
MMPSFCLAGTLMMALFLSSLRPESLDPCVEVDSNTSYQCMDRNLNKIPDNIPSSVKHLDL
HSFFNFPELKLLDLSRCEIETIEDKAYQGLHQLTTLILTGNPIQNLSKGTFSGLANLQNL
DSLPIGHLVTLKKLNVAHNLIHSFKLPEYFSNLTNLEHLDLSNNYIQTIYYTDLQTLREN
LNPIDFIQPGAFQGIRLHELTLRSNFNSTNVMKTCIHNLDGLQVHRLILGEFKNERNVER
KVTIEEFRFTYANEFSEDITDFDCLANVSAMSLANVYLKRLEDIPKYFKWQTLAVIRCEL
LKRLIFITNKGATSFPEVNLPSLTFLDLSGNGMSFRGCCSYTDLGARSLKHLDLSFNGVI
QLEYLDFQHSTLKKATEFSMFLPLEKLLYLDISYTNTKIDFNGIFFGLTSLNTLKMAGNS
TNTTNLTFLDISKCQLQQVSWGVFDTLHRLELLNMSHNNLLLLDLFHYKQLHSLKTLDCS
MQHFPKSLAFLNLTNNPFACICEHQNFLQWVKDQRLFLVKTEQMTCATPVEMKDSLVLDF
IISVSVISVLVVSTIAFLVYKFYFHLILIAGCKKYSRGESIYDAFVIYSSQDEDWVRNEL
FQLCLHYRDFIPGVAIAANIIQEGFHKSRKVIVVVSRHFIQSRWCIFEYEIAQTWQFLSS
KVEKSLLKQQVELYRLLSRNTYLEWEDNALGRHIFWRRLKKALLDGRAWNPEGATEAENN
>
MMPPTRLAGTLIPAMAFLSCLRPESWDPCVEVVPNITYQCMDLNLHKIPDNIPSSTKDLD
SHSFSNFPELQVLDLSRCEIQIIEDDAYQGLNHLSILILTGNPIQRLFPGAFSGLSSLQT
LEDFPIGHLKTLKELNVAHNLIHSFKLPEYFSNMSNLEYLDLSNNKIQNIYHKDLQVLHQ
SLNPLDFIQPGAFKEVKLRELTLRSNFNSTDVMKASIQGLAGLQIHQLVLGEFKNERNLG
CNLIIEKFRIAYFDKFSEDAIDSFNCLANVSTISLVHLYFKGLKQLPKNLGWQRLELVNC
DPLKELVFSANEVRNAFTQVKLESLEFLDLSRNDFSLKSCCSERDLGTTRLKHLDLSFNN
LEQLEYLDFQHSSLKQVSDFSVFLPLKNLRYLDISYTHTQVAFHGIFNGLISLQILKMAG
IFMELTNLTILDLSDCQLEQVSQVAFNSLPKLQLLNMSHNHLLSLDTLPYEPLHSLQTLD
EQELRHFPSNLSSLNLTRNDFACVCEHQSFLQWVKDQRQLLVEVEQMVCAKPLDMQGMPM
RKTIITGSVFTVLLVFLVVVLVYKFYFHLMLLAGCKKYSRGESTYDAFVIYSSQDEDWVR
VPPFQLCLHYRDFIPGVAIAANIIQEGFHKSRKVIVVVSQHFIQSRWCIFEYGIAQTWQF
VLQKLEKSLLRQQVELYRLLNRNTYLEWEDSVLGRHIFWRRLRKALLDGKPRCPEGMADA
>
MMPPTRLAGTLIPAMAFLSCLRPESWDPCVQVVPNTTYQCMDLNLYKIPENIPTSTKELD
SHSFSNFPELQVLDLSRCEIEMIEDDAYQGLNHLSTLILTGNPIRSLALGAFSGLSSLQT
LEKFPIGHLKTLKELNVAHNLIHSFKLPEYFSKMPNLEHLDLSNNKIQNISHEDLRVLHQ
SLNPLEFIQPDAFKEIKLHKLTLRSNFDSIDVMKSCIQGLAGLKVNRLVLGEFKNERKLE
HNLTIEEFRLAYIDNYSSKDSIDLLNCLADISKISLVSLDLGNLKDFPKGFGWQDFELVN
LTSLKRLVFTSNKDMKSFNEVKLPSLEFLDLSRNRLSFKSCCSEADLKTTRLKHLDLSFN
GLEQLEHLDFQHSTLKQASDFPVFLSLKNLRYLDISYTNTRVVFHGIFDGLVSLQVLKMA
NIFREMTNLTTLDLSKCNLEQVSQEAFCLLPRLRVLNMSHNNLLFLDMLPYKPLHSLQIL
KWQELQHFPSSLASLNLTQNDFACVCEYQSFLQWVKDQRQLLVEVEHLVCAIPLQMRGMP
ISKTIVGGSVFSILMVSVIAVLVYKFYFHLMLLAGCKKYGRGESIYDAFVIYSSQDEDWV
GVPPFQLCLHYRDFIPGVAIAANIIQEGFHKSRKVIVVVSQHFIQSRWCIFEYEIAQTWQ
IVLHKLEKSLLRQQVELYRLLNRNTYLEWEDSVLGRHIFWRRLRKALLDGKPWSPAGTAD
TST
>
MMPPWLLARTLIMALFFSCLTPGSLNPCIEVVPNITYQCMDQKLSKVPDDIPSSTKNIDL
YSFSNFSELQWLDLSRCEIETIEDKAWHGLHHLSNLILTGNPIQSFSPGSFSGLTSLENL
ESFPIGQLITLKKLNVAHNFIHSCKLPAYFSNLTNLVHVDLSYNYIQTITVNDLQFLREN
LNPIDFIQDQAFQGIKLHELTLRGNFNSSNIMKTCLQNLAGLHVHRLILGEFKDERNLEI
DVTIDEFRLTYTNDFSDDIVKFHCLANVSAMSLAGVSIKYLEDVPKHFKWQSLSIIRCQL
LKSLTLTMNKGSISFKKVALPSLSYLDLSRNALSFSGCCSYSDLGTNSLRHLDLSFNGAI
ELQHLDFQHSTLKRVTEFSAFLSLEKLLYLDISYTNTKIDFDGIFLGLTSLNTLKMAGNS
ANTTNLTFLDLSKCQLEQISWGVFDTLHRLQLLNMSHNNLLFLDSSHYNQLYSLSTLDCS
LQHFPKSLAFFNLTNNSVACICEHQKFLQWVKEQKQFLVNVEQMTCATPVEMNTSLVLDF
IISVSVVSVIVVSTVAFLIYHFYFHLILIAGCKKYSRGESIYDAFVIYSSQNEDWVRNEL
FHLCLHYRDFIPGVAIAANIIQEGFHKSRKVIVVVSRHFIQSRWCIFEYEIAQTWQFLSS
KVEKSLLRQQVELYRLLSRNTYLEWEDNPLGRHIFWRRLKNALLDGKASNPEQTAEEEQE
>
MMSASRLAGTLIPAMAFLSCVRPESWEPCVEVVPNITYQCMELNFYKIPDNLPFSTKNLD
SYSFFSFPELQVLDLSRCEIQTIEDGAYQSLSHLSTLILTGNPIQSLALGAFSGLSSLQK
LENFPIGHLKTLKELNVAHNLIQSFKLPEYFSNLTNLEHLDLSSNKIQSIYCTDLRVLHQ
SLNPMNFIQPGAFKEIRLHKLTLRNNFDSLNVMKTCIQGLAGLEVHRLVLGEFRNEGNLE
CNLTIEEFRLAYLDYYLDDIIDLFNCLTNVSSFSLVSVTIKSVKDFSYNFGWQHLELVNC
KSLKRLTFTSNKGGNAFSEVDLPSLEFLDLSRNGLSFKGCCSQSDFGTTSLKYLDLSFNG
LEQLEHLDFQHSNLKQMSEFSVFLSLRNLIYLDISHTHTRVAFNGIFNGLSSLEVLKMAG
IFTELRNLTFLDLSQCQLEQLSPTAFNSLSSLQVLNMSHNNFFSLDTFPYKCLNSLQVLD
KQELQHFPSSLAFLNLTQNDFACTCEHQSFLQWIKDQRQLLVEVERMECATPSDKQGMPV
KTIIGVSVLSVLVVSVVAVLVYKFYFHLMLLAGCIKYGRGENIYDAFVIYSSQDEDWVRN
PPFQLCLHYRDFIPGVAIAANIIHEGFHKSRKVIVVVSQHFIQSRWCIFEYEIAQTWQFL
LQKVEKTLLRRQVELYRLLSRNTYLEWEDSVLGRHIFWRRLRKALLDGKSWNPEGTVGTG
>
MTSALRLAGTLIPAMAFLSCVRPESWEPCVEVVPNITYQCMELNFYKIPDNIPFSTKNLD
SYSFLRFPELQVLDLSRCEIQTIEDGAYQSLSHLSTLILTGNPIQSLALGAFSGLSSLQK
LENFPIGHLKTLKELNVAHNLIQSFKLPEYFSNLTNLEHLDLSSNKIQNIYCKDLQVLHQ
SLNPINFIQPGAFKEIRLHKLTLRSNFDDLNVMKTCIQGLAGLEVHRLVLGEFRNERNLE
CNLTIEEFRLTYLDYYLDNIIDLFNCLANASSFSLVSVNIKRVEDFSYNFRWQHLELVNC
ESLKRLTFTANKGGNAFSEVDLPSLEFLDLSRNGLSFKGCCSQSDFGTTSLKYLDLSFND
LEQLEHLDFQHSNLKQMSQFSVFLSLRNLIYLDISHTHTTVAFNGIFDGLLSLKVLKMAG
IFTDLKNLTFLDLSQCQLEQLSPTAFDTLNKLQVLNMSHNNFFSLDVFPYKCLPSLQVLD
NQEPQHFPSSLAFLNLTQNDFACTCEHQSFLQWIKDQRQLLVEAERMECATPSDKQGMPV
KTIIGVSVFSVLVVSVVAVLVYKFYFHLMLLAGCIKYGRGENIYDAFVIYSSQDEDWVRN
PPFQLCLHYRDFIPGVAIAANIIHEGFHKSRKVIVVVSQHFIQSRWCIFEYEIAQTWQFL
LQKVEKTLLRQQVELYRLLSRNTYLEWEDSVLGQHIFWRRLRKALLDGRSWNPEEQ
>
MMPLLHLAGTLIMALFLSCLRPGSLNPCIEVLPNITYQCMDQNLSKIPHDIPYSTKNLDL
YSFTNFSQLQWLDLSRCEIETIEDKAWHGLNQLSTLVLTGNPIKSFSPGSFSGLTNLENL
EGFHIGQLISLKKLNVAHNLIHSFKLPEYFSNLTNLEHVDLSYNYIQTISVKDLQFLREN
LNPIDSIQAQAFQGIRLHELTLRSNFNSSNVLKMCLQNMTGLHVHRLILGEFKNERNLES
NVSIDEFRLTYINHFSDDIYNLNCLANISAMSFTGVHIKHIADVPRHFKWQSLSIIRCHL
LKSWTLTTNREDISFGQLALPSLRYLDLSRNAMSFRGCCSYSDFGTNNLKYLDLSFNGVI
ELEYLDFQHSTLKKVTEFSVFLSLEKLLYLDISYTNTKIDFDGIFLGLISLNTLKMAGNS
TNTTNLTFLDLSKCQLEQISRGVFDTLYRLQLLNMSHNNLLFLDPSHYKQLYSLRTLDCS
LQHFPKSLAVFNLTNNSVACICEYQNFLQWVKDQKMFLVNVEQMKCASPIDMKASLVLDF
IISVSVVSVLVVATVAFLIYHFYFHLILIAGCKKYSRGESIYDAFVIYSSQNEDWVRNEL
FQLCLHYRDFIPGVAIAANIIQEGFHKSRKVIVVVSRHFIQSRWCIFEYEIAQTWQFLSS
KVEKSLLRQQVELYRLLSRNTYLEWEDNALGRHIFWRRLKKALLDGKALNPDETSEEEQE
>
MACQLDLLIGVIFMASPVLVISPCSSDGRIAFFRGCNLTQIPWILNTTTERLLLSFNYIS
ERLQLLELGTQYANLTIGPGAFRNLPNLRILDLGQSQIEVLNRDAFQGLPHLLELRLFSC
YFRNLYSLARLDLSGNQIHSLRLHSSFRELNSLSDVNFAFNQIFTICEDELEPLQGKTLS
SRVSVGWETCRNPFRGVRLETLDLSENGWTVDITRNFSNIIQGSQISSLILKHHIMGPGF
STFASLARSSVLQLDLSHGFIFSLNPRLFGTLKDLKMLNLAFNKINKIGENAFYGLDSLQ
ELYNSNFYGLPRVAYVDLQRNHIGIIQDQTFRLLKTLQTLDLRDNALKAIGFIPSIQMVL
HIHFTANFLELSENRLENLSDLYFLLRVPQLQFLILNQNRLSSCKAAHTPSENPSLEQLF
ETGLCWDVFQGLSRLQILYLSNNYLNFLPPGIFNDLVALRMLSLSANKLTVLSPGSLPAN
LLCPDPALFSSLRVLDITHNEFVCNCELSTFISWLNQTNVTLFGSPADVYCMYPNSLLGG
DEEEAMRSLKFSLFILCTVTLTLFLVITLVVIKFRGICFLCYKTIQKLVFKDKVWSLEPG
SSKDFEWAQNALLKHLDAHYSSRNRLRLCFEERDFIPGENHISNIQAAVWGSRKTVCLVS
EAFRYAQSRSLSDLKSILIVVVVGSLSQYQLMRHETIRGFLQKQQYLRWPEDLQDVGWFL
EKGKKRSSSIQLRTIATIS
>
MSQDRKPIVGSFHFVCALALIVGSMTPFSNELESMVDYSNRNLTHVPKDLPPRTKALSLS
DISFLSELRVLRLSHNRIRSLDFHVFLFNQDLEYLDVSHNRLQNISCCPMASLRHLDLSF
EFGNLTKLTFLGLSAAKFRQLDLLPVAHLHLSCILLDLVSYHIKGGETESLQIPNTTVLH
VQVNMSVNALGHLQLSNIKLNDENCQRLMTFLSELTRGPTLLNVTLQHIETTWKCSVKLF
LNIYNLTITERIDREEFTYSETALKSLMIEHVKNQVFLFSKEALYSVFAEMNIKMLSISD
SPSSFTFLNFTQNVFTDSVFQGCSTLKRLQTLILQRNGLKNFFKVALMTKNMSSLETLDV
DRTCAWAESILVLNLSSNMLTGSVFRCLPPKVKVLDLHNNRIMSIPKDVTHLQALQELNV
CGAFSSLSVLVIDHNSVSHPSEDFFQSCQNIRSLTAGNNPFQCTCELRDFVKNIGWVARE
CDYPESSKGTALRDFHMSPLSCDTVLLTVTIGATMLVLAVTGAFLCLYFDLPWYVRMLCQ
IPLEELQRNLQFHAFVSYSEHDSAWVKNELLPNLEKDDIRVCLHERNFVPGKSIVENIIN
VLSPHFIQSEWCHYELYFAHHNLFHEGSDNLILILLEPILQNNIPSRYHKLRALMAQRTY
GLFWANLRASFIMKLALVNEDDVKT
>
MVFSMWTRKRQILIFLNMLLVSRVFGFRWFPKTLPCEVKVNIPEAHVIVDCTDKHLTEIP
TLTINHIPSISPDSFRRLNHLEEIDLRCNCVPVLLGSKANVCTKRLQIRPGSFSGLSDLK
EIPQDLPSSLHLLSLEANNIFSITKENLTELVNIETLYLGQNCYYRNPCNVSYSIEKDAF
LKDNNVTAVPTTLPPNLLELYLYNNIIKKIQENDFNNLNELQVLDLSGNCPRCYNVPYPC
IHDNAFNSLTELKVLRLHSNSLQHVPPTWFKNMRNLQELDLSQNYLAREIEEAKFLHFLP
YELQVYHASITLPHSLSSLENLKILRVKGYVFKELKNSSLSVLHKLPRLEVLDLGTNFIK
ENLKLIDLSVNKISPSEESREVGFCPNAQTSVDRHGPQVLEALHYFRYDEYARSCRFKNK
DCHIYGQTLDLSRNNIFFIKPSDFQHLSFLKCLNLSGNTIGQTLNGSELWPLRELRYLDF
TAFEELQSLEVLDLSSNSHYFQAEGITHMLNFTKKLRLLDKLMMNDNDISTSASRTMESD
HLDVLWRAGDNRYLDFFKNLFNLEVLDISRNSLNSLPPEVFEGMPPNLKNLSLAKNGLKS
HLEILDLSHNQLTKVPERLANCSKSLTTLILKHNQIRQLTKYFLEDALQLRYLDISSNKI
NVLNNLEMLVLHHNRFLCNCDAVWFVWWVNHTDVTIPYLATDVTCVGPGAHKGQSVISLD
LILFSVSISSVLFLMVVMTTSHLFFWDMWYIYYFWKAKIKGYQHLQSMESCYDAFIVYDT
QELVAKLEDPREKHFNLCLEERDWLPGQPVLENLSQSIQLSKKTVFVMTQKYAKTESFKM
DEKVDVIILIFLEKPLQKSKFLQLRKRLCRSSVLEWPANPQAHPYFWQCLKNALTTDNHV
>
MENMPPQSWILTCFCLLSSGTSAIFHKANYSRSYPCDEIRHNSLVIAECNHRQLHEVPQT
SDNAITHITKESFQKLQNLTKIDLNHNAKQQHPNENKNGMNITEGALLSLRNLTVLLLED
PESLKELSLIQNNIFQVTKNNTFGLRNLERLYLGWNCYFKCNQTFKVEDGAFKNLIHLKV
VPPKLPSSLRKLFLSNAKIMNITQEDFKGLENLTLLDLSGNCPRCYNAPFPCTPCKENSS
LTQLLYLNLSSTSLRTIPSTWFENLSNLKELHLEFNYLVQEIASGAFLTKLPSLQILDLS
FINISSNFSKLRSLKKLHLRGYVFRELKKKHFEHLQSLPNLATINLGINFIEKIDFKAFQ
SGNRIASVLDGTDYSSWRNRLRKPLSTDDDEFDPHVNFYHSTKPLIKPQCTAYGKALDLS
QFEGFQDIACLNLSFNANTQVFNGTEFSSMPHIKYLDLTNNRLDFDDNNAFSDLHDLEVL
IAGVTHRLGFIQNLINLRVLNLSHNGIYTLTEESELKSISLKELVFSGNRLDHLWNANDG
NLIRLDLSYNNLQQIPNGAFLNLPQSLQELLISGNKLRFFNWTLLQYFPHLHLLDLSRNE
FAHSLETLLLSHNHFSHLPSGFLSEARNLVHLDLSFNTIKMINKSSLQTKMKTNLSILEL
ISDFRSWLDENLNITIPKLVNVICSNPGDQKSKSIMSLDLTTCVSDTTAAVLFFLTFLTT
HLFYWDVWFIYHMCSAKLKGYRTSSTSQTFYDAYISYDTKDASVTDWVINELRYHLEESE
RDWDPGLPIIDNLMQSINQSKKTIFVLTKKYAKSWNFKTAFYLALQRLMDENMDVIIFIL
LRLRQRICKSSILQWPNNPKAENLFWQSLKNVVLTENDSRYDDLYIDSIRQY
>
MVLRRRTLHPLSLLVQAAVLAETLALGTLPAFLPCELKPHGLVDCNWLFLKSVPRFSAAA
ISNRIHHLHNSDFVHLSNLRQLNLKWNCPPTGLSPLHFSCHMTIEPRTFLAMRTLEELNL
LPSSLVNLSLSHTNILVLDANSLAGLYSLRVLFMDGNCYYKNPCTGAVKVTPGALLGLSN
LTKVPRQLPPSLEYLLVSYNLIVKLGPEDLANLTSLRVLDVGGNCRRCDHAPNPCIECGQ
HHLSHLEGLVLKDSSLHTLNSSWFQGLVNLSVLDLSENFLYESINHTNAFQNLTRLRKLN
FARLHLASSFKNLVSLQELNMNGIFFRSLNKYTLRWLADLPKLHTLHLQMNFINQAQLSI
DLSDNRISGPSTLSEATPEEADDAEQEELLSADPHPAPLSTPASKNFMDRCKNFKFTMDL
EMFVNLSRLQCLSLSHNSIAQAVNGSQFLPLTNLQVLDLSHNKLDLYHWKSFSELPQLQA
SMKGIGHNFSFVAHLSMLHSLSLAHNDIHTRVSSHLNSNSVRFLDFSGNGMGRMWDEGGL
LLKLDLSQNNLHILRPQNLDNLPKSLKLLSLRDNYLSFFNWTSLSFLPNLEVLDLAGNQL
GTLLQKLDVSSNSIVSVVPAFFALAVELKEVNLSHNILKTVDRSWFGPIVMNLTVLDVRS
FVDLLLEVQTKVPGLANGVKCGSPGQLQGRSIFAQDLRLCLDEVLSWDCFGLSLLAVAVG
GWDVWYCFHLCLAWLPLLARSRRSAQALPYDAFVVFDKAQSAVADWVYNELRVRLEERRG
RDWLPGQTLFENLWASIYGSRKTLFVLAHTDRVSGLLRTSFLLAQQRLLEDRKDVVVLVI
VRLRQRLCRQSVLFWPQQPNGQGGFWAQLSTALTRDNRHFYNQNFCRGPTAE
